# Supplementary material for: Myeloid-derived suppressor cells-induced exhaustion of CD8 + T-cell participates in rejection after liver transplantation
Source: Cell Death Dis. 2024 Jul 16;15(7):507. doi: 10.1038/s41419-024-06834-z (PMC11252260; doi:10.1038/s41419-024-06834-z)
Supplement: Supplementary file 2 — ORIGINAL qPCR results [file 41419_2024_6834_MOESM2_ESM.xls]

## Sheet: Sheet1
Figure6:
Relative expression of CD84 mRNA								Relative expression of PD-L1 mRNA
C	LT-1W	LT-2W						C	LT-1W	LT-2W
1.72	9.81	21.73						1.93	4.9	12.56
2.34	12.3	19.83						2.04	6.56	15.85
1.51	8.02	23.45						1.36	4.56	9.98
Figure7:
Relative expression of PD-L1 mRNA						Relative expression of IL-10 mRNA						Relative expression of Arg-1 mRNA
siR-NC	CD84 siRNA					siR-NC	CD84 siRNA					siR-NC	CD84 siRNA
12.34	5.67					18.76	9.76					9.87	6.34
10.98	7.67					16.76	7.54					13.45	3.45
9.65	4.56					22.32	6.65					15.32	4.12
